# Supplementary material for: Complete Mitochondrial Genomes of Pluvialis fulva and Charadrius dubius with Phylogenetic Analysis of Charadriiformes
Source: Genes (Basel). 2024 Dec 21;15(12):1642. doi: 10.3390/genes15121642 (PMC11675994; doi:10.3390/genes15121642)
Supplement: Supplementary file 1 [file genes-15-01642-s001.zip]

Archive with 2 entries (2 files):
- Figure S1.pdf
- Tables S1-S2.xlsx
