# Supplementary material for: Complete Mitochondrial Genomes of Pluvialis fulva and Charadrius dubius with Phylogenetic Analysis of Charadriiformes
Source: Genes (Basel). 2024 Dec 21;15(12):1642. doi: 10.3390/genes15121642 (PMC11675994; doi:10.3390/genes15121642)
Supplement: Supplementary file 1 [file genes-15-01642-s001.zip › Tables S1-S2.xlsx]

## Sheet: Table S1
Table S1 Taxonomic information and Genbank accession numbers for taxa used in the phylogenetic analysis.The five Red sequences were avoided in phylogenetic analyses because Charadrius placidus KY419888 (published by Lee et al. 2017) is a misidentified C. alexandrinus (see Sangster & Luksenburg 2021; Calidris tenuirostris ( MK992912; published by He et al. 2020) is a chimera, it includes a DNA fra…
Order	Family	Genus	Species	Accession	NCBI Species name
Charadriiformes	Alcidae	Aethia	Aethia cristatella	NC_045517.1	Aethia cristatella
Charadriiformes	Alcidae	Cepphus	Cepphus grylle	MN356419.1	Cepphus grylle
Charadriiformes	Alcidae	Synthliboramphus	Synthliboramphus antiquus	NC_007978.1	Synthliboramphus antiquus
Charadriiformes	Alcidae	Synthliboramphus	Synthliboramphus wumizusume	NC_029328.1	Synthliboramphus wumizusume
Charadriiformes	Alcidae	Uria	Uria aalge	MN356418.1	Uria aalge
Charadriiformes	Burhinidae	Hesperoburhinus	Hesperoburhinus bistriatus	NC_052794.1	Burhinus bistriatus
Charadriiformes	Charadriidae	Charadrius	Charadrius alexandrinus	NC_041118.1	Charadrius alexandrinus
Charadriiformes	Charadriidae	Charadrius	Charadrius dubius	PQ356196	Charadrius dubius
Charadriiformes	Charadriidae	Charadrius	Charadrius dubius	PQ356197	Charadrius dubius
Charadriiformes	Charadriidae	Charadrius	Charadrius dubius	PQ356198	Charadrius dubius
Charadriiformes	Charadriidae	Charadrius	Charadrius dubius	PQ356199	Charadrius dubius
Charadriiformes	Charadriidae	Charadrius	Charadrius dubius	PQ356200	Charadrius dubius
Charadriiformes	Charadriidae	Charadrius	Charadrius dubius	PQ356201	Charadrius dubius
Charadriiformes	Charadriidae	Charadrius	Charadrius dubius	NC_061228.1	Charadrius dubius
Charadriiformes	Charadriidae	Charadrius	Charadrius dubius	OM063155.2	Charadrius dubius
Charadriiformes	Charadriidae	Charadrius	Charadrius leschenaultii	NC_070231.1	Charadrius leschenaultii
Charadriiformes	Charadriidae	Charadrius	Charadrius atrifrons	NC_059881.1	Charadrius mongolus
Charadriiformes	Charadriidae	Charadrius	Charadrius mongolus	ON986363.1	Charadrius mongolus
Charadriiformes	Charadriidae	Charadrius	Charadrius placidus	KY419888.1	Charadrius placidus
Charadriiformes	Charadriidae	Charadrius	Charadrius vociferus	MN356113.1	Charadrius vociferus
Charadriiformes	Charadriidae	Pluvialis	Pluvialis apricaria	MN122928.1	Pluvialis apricaria
Charadriiformes	Charadriidae	Pluvialis	Pluvialis fulva	PQ356202	Pluvialis fulva
Charadriiformes	Charadriidae	Pluvialis	Pluvialis fulva	NC_033966.1	Pluvialis fulva
Charadriiformes	Charadriidae	Pluvialis	Pluvialis squatarola	NC_056257.1	Pluvialis squatarola
Charadriiformes	Charadriidae	Vanellus	Vanellus cinereus	NC_025514.1	Vanellus cinereus
Charadriiformes	Charadriidae	Vanellus	Vanellus vanellus	NC_025637.1	Vanellus vanellus
Charadriiformes	Chionidae	Chionis	Chionis minor	MN356383.1	Chionis minor
Charadriiformes	Glareolidae	Glareola	Glareola maldivarum	MW579776.1	Glareola maldivarum
Charadriiformes	Glareolidae	Glareola	Glareola pratincola	MN356161.1	Glareola pratincola
Charadriiformes	Glareolidae	Rhinoptilus	Rhinoptilus africanus	MN356261.1	Rhinoptilus africanus
Gruiformes	Gruidae	Balearica	Balearica regulorum	NC_020569.1	Balearica regulorum
Charadriiformes	Haematopodidae	Haematopus	Haematopus ater	NC_003713.2	Haematopus ater
Charadriiformes	Haematopodidae	Haematopus	Haematopus ostralegus	MH727533.1	Haematopus ostralegus
Charadriiformes	Haematopodidae	Haematopus	Haematopus ostralegus	NC_034237.1	Haematopus ostralegus
Charadriiformes	Jacanidae	Hydrophasianus	Hydrophasianus chirurgus	NC_041576.1	Hydrophasianus chirurgus
Charadriiformes	Jacanidae	Jacana	Jacana jacana	MN356278.1	Jacana jacana
Charadriiformes	Jacanidae	Jacana	Jacana jacana	NC_024069.1	Jacana jacana
Charadriiformes	Jacanidae	Jacana	Jacana spinosa	NC_024068.1	Jacana spinosa
Charadriiformes	Jacanidae	Metopidius	Metopidius indicus	MW482963.1	Metopidius indicus
Charadriiformes	Laridae	Chroicocephalus	Chroicocephalus brunnicephalus	NC_050864.1	Chroicocephalus brunnicephalus
Charadriiformes	Laridae	Chroicocephalus	Chroicocephalus brunnicephalus	NC_018548.1	Chroicocephalus brunnicephalus
Charadriiformes	Laridae	Chroicocephalus	Chroicocephalus maculipennis	NC_052812.1	Chroicocephalus maculipennis
Charadriiformes	Laridae	Chroicocephalus	Chroicocephalus ridibundus	MN122820.1	Chroicocephalus ridibundus
Charadriiformes	Laridae	Chroicocephalus	Chroicocephalus ridibundus	NC_025649.1	Chroicocephalus ridibundus
Charadriiformes	Laridae	Chroicocephalus	Chroicocephalus saundersi	NC_056775.1	Chroicocephalus saundersi
Charadriiformes	Laridae	Chroicocephalus	Chroicocephalus saundersi	JQ071443.1	Chroicocephalus saundersi
Charadriiformes	Laridae	Gelochelidon	Gelochelidon nilotica	NC_036344.1	Gelochelidon nilotica
Charadriiformes	Laridae	Hydroprogne	Hydroprogne caspia	MN122905.1	Hydroprogne caspia
Charadriiformes	Laridae	Ichthyaetus	Ichthyaetus relictus	NC_023777.1	Ichthyaetus relictus
Charadriiformes	Laridae	Larus	Larus argentatus	MN122936.1	Larus argentatus
Charadriiformes	Laridae	Larus	Larus canus	MN122843.1	Larus canus
Charadriiformes	Laridae	Larus	Larus crassirostris	NC_025556.1	Larus crassirostris
Charadriiformes	Laridae	Larus	Larus dominicanus	NC_007006.1	Larus dominicanus
Charadriiformes	Laridae	Larus	Larus marinus	MN122906.1	Larus marinus
Charadriiformes	Laridae	Larus	Larus smithsonianus	MN356257.1	Larus smithsonianus
Charadriiformes	Laridae	Larus	Larus vegae	NC_029383.1	Larus vegae
Charadriiformes	Laridae	Onychoprion	Onychoprion fuscatus	NC_068833.1	Onychoprion fuscatus
Charadriiformes	Laridae	Pinguinus	Pinguinus impennis	NC_031347.1	Pinguinus impennis
Charadriiformes	Laridae	Rissa	Rissa tridactyla	NC_082066.1	Rissa tridactyla
Charadriiformes	Laridae	Rissa	Rissa tridactyla	MN356420.1	Rissa tridactyla
Charadriiformes	Laridae	Rynchops	Rynchops niger	MN356248.1	Rynchops niger
Charadriiformes	Laridae	Sterna	Sterna hirundo	NC_036345.1	Sterna hirundo
Charadriiformes	Laridae	Sterna	Sterna paradisaea	NC_045282.1	Sterna paradisaea
Charadriiformes	Laridae	Sternula	Sternula albifrons	NC_028176.1	Sternula albifrons
Charadriiformes	Pluvianellidae	Pluvianellus	Pluvianellus socialis	MN356314.1	Pluvianellus socialis
Charadriiformes	Recurvirostridae	Himantopus	Himantopus himantopus	MN356245.1	Himantopus himantopus
Charadriiformes	Recurvirostridae	Himantopus	Himantopus himantopus	NC_035423.1	Himantopus himantopus
Charadriiformes	Recurvirostridae	Recurvirostra	Recurvirostra avosetta	NC_027420.1	Recurvirostra avosetta
Charadriiformes	Recurvirostridae	Recurvirostra	Recurvirostra avosetta	KY623657.1	Recurvirostra avosetta
Charadriiformes	Rostratulidae	Nycticryphes	Nycticryphes semicollaris	MN356246.1	Nycticryphes semicollaris
Charadriiformes	Rostratulidae	Rostratula	Rostratula benghalensis	MN356297.1	Rostratula benghalensis
Charadriiformes	Scolopacidae	Arenaria	Arenaria interpres	MN356293.1	Arenaria interpres
Charadriiformes	Scolopacidae	Arenaria	Arenaria interpres	NC_003712.2	Arenaria interpres
Charadriiformes	Scolopacidae	Calidris	Calidris alba	NC_060627.1	Calidris alba
Charadriiformes	Scolopacidae	Calidris	Calidris alpina	NC_060626.1	Calidris alpina
Charadriiformes	Scolopacidae	Calidris	Calidris canutus	MT183697.1	Calidris canutus
Charadriiformes	Scolopacidae	Calidris	Calidris pugnax	NC_046877.1	Calidris pugnax
Charadriiformes	Scolopacidae	Calidris	Calidris pygmaea	NC_027496.1	Calidris pygmaea
Charadriiformes	Scolopacidae	Calidris	Calidris pygmaea	KY434065.1	Calidris pygmaea
Charadriiformes	Scolopacidae	Calidris	Calidris ruficollis	NC_040990.1	Calidris ruficollis
Charadriiformes	Scolopacidae	Calidris	Calidris subminuta	NC_060628.1	Calidris subminuta
Charadriiformes	Scolopacidae	Calidris	Calidris tenuirostris	NC_046764.1	Calidris tenuirostris
Charadriiformes	Scolopacidae	Calidris	Calidris tenuirostris	MW160419.1	Calidris tenuirostris
Charadriiformes	Scolopacidae	Calidris	Calidris tenuirostris	MK992912.1	Calidris tenuirostris
Charadriiformes	Scolopacidae	Gallinago	Gallinago gallinago	MW865755.1	Gallinago gallinago
Charadriiformes	Scolopacidae	Gallinago	Gallinago gallinago	NC_060467.1	Gallinago gallinago
Charadriiformes	Scolopacidae	Gallinago	Gallinago stenura	KY888681.1	Gallinago stenura
Charadriiformes	Scolopacidae	Gallinago	Gallinago stenura	NC_034741.1	Gallinago stenura
Charadriiformes	Scolopacidae	Calidris	Calidris falcinellus	MW160420.1	Limicola falcinellus
Charadriiformes	Scolopacidae	Limosa	Limosa haemastica	NC_053923.1	Limosa haemastica
Charadriiformes	Scolopacidae	Limosa	Limosa lapponica	MN356415.1	Limosa lapponica
Charadriiformes	Scolopacidae	Limosa	Limosa lapponica	NC_046765.1	Limosa lapponica
Charadriiformes	Scolopacidae	Numenius	Numenius madagascariensis	MW930394.1	Numenius madagascariensis
Charadriiformes	Scolopacidae	Numenius	Numenius madagascariensis	NC_059854.1	Numenius madagascariensis
Charadriiformes	Scolopacidae	Numenius	Numenius minutus	NC_061764.1	Numenius minutus
Charadriiformes	Scolopacidae	Numenius	Numenius phaeopus	NC_030507.1	Numenius phaeopus
Charadriiformes	Scolopacidae	Numenius	Numenius tenuirostris	NC_042233.1	Numenius tenuirostris
Charadriiformes	Scolopacidae	Phalaropus	Phalaropus lobatus	KY765409.1	Phalaropus lobatus
Charadriiformes	Scolopacidae	Prosobonia	Prosobonia parvirostris	NC_062960.1	Prosobonia parvirostris
Charadriiformes	Scolopacidae	Scolopax	Scolopax rusticola	KM434134.1	Scolopax rusticola
Charadriiformes	Scolopacidae	Scolopax	Scolopax rusticola	NC_025521.1	Scolopax rusticola
Charadriiformes	Scolopacidae	Tringa	Tringa erythropus	NC_030585.1	Tringa erythropus
Charadriiformes	Scolopacidae	Tringa	Tringa glareola	NC_039096.1	Tringa glareola
Charadriiformes	Scolopacidae	Tringa	Tringa guttifer	MK905885.1	Tringa guttifer
Charadriiformes	Scolopacidae	Tringa	Tringa nebularia	NC_044651.1	Tringa nebularia
Charadriiformes	Scolopacidae	Tringa	Tringa nebularia	MG883743.1	Tringa nebularia
Charadriiformes	Scolopacidae	Tringa	Tringa nebularia	MK460251.1	Tringa nebularia
Charadriiformes	Scolopacidae	Tringa	Tringa ochropus	NC_033974.1	Tringa ochropus
Charadriiformes	Scolopacidae	Tringa	Tringa semipalmata	NC_036016.1	Tringa semipalmata
Charadriiformes	Scolopacidae	Tringa	Tringa stagnatilis	NC_056273.1	Tringa stagnatilis
Charadriiformes	Scolopacidae	Tringa	Tringa totanus	NC_044648.1	Tringa totanus
Charadriiformes	Scolopacidae	Xenus	Xenus cinereus	NC_033973.1	Xenus cinereus
Charadriiformes	Stercorariidae	Stercorarius	Stercorarius maccormicki	NC_026125.1	Stercorarius maccormicki
Charadriiformes	Stercorariidae	Stercorarius	Stercorarius parasiticus	NC_052780.1	Stercorarius parasiticus
Charadriiformes	Turnicidae	Turnix	Turnix suscitator	NC_084184.1	Turnix suscitator
Charadriiformes	Turnicidae	Turnix	Turnix tanki	NC_059848.1	Turnix tanki
Charadriiformes	Turnicidae	Turnix	Turnix velox	MK453380.1	Turnix velox
Charadriiformes	Turnicidae	Turnix	Turnix velox	NC_052815.1	Turnix velox
Charadriiformes	Ibidorhynchidae	Ibidorhyncha	Ibidorhyncha struthersii	MN356371.1	Ibidorhyncha struthersii

## Sheet: Table S2
Table S2. Gene lengths and start/stop codon information for the 13 CDS of Charadrius dubius and Pluvialis fulva.
Gene	Gene length (bp)									Start/Stop codon
	Charadrius dubius							Pluvialis fulva		Charadrius dubius							Pluvialis fulva
	N5	N6	N39	N40	N146	N147	OM063155	N150	NC_033966	N5	N6	N39	N40	N146	N147	OM063155	N150	NC_033966
ATP6	684	684	684	684	684	684	684	684	684	ATG/TAA	ATG/TAA	ATG/TAA	ATG/TAA	ATG/TAA	ATG/TAA	ATG/TAA	ATG/TAA	ATG/TAA
ATP8	168	168	168	168	168	168	168	168	168	ATG/TAA	ATG/TAA	ATG/TAA	ATG/TAA	ATG/TAA	ATG/TAA	ATG/TAA	ATG/TAA	ATG/TAA
COX1	1551	1551	1551	1551	1551	1551	1551	1551	1551	GTG/AGG	GTG/AGG	GTG/AGG	GTG/AGG	GTG/AGG	GTG/AGG	GTG/AGG	GTG/AGG	GTG/AGG
COX2	684	684	684	684	684	684	684	684	684	ATG/TAA	ATG/TAA	ATG/TAA	ATG/TAA	ATG/TAA	ATG/TAA	ATG/TAA	ATG/TAA	ATG/TAA
COX3	784	784	784	784	784	784	784	784	784	ATG/T--	ATG/T--	ATG/T--	ATG/T--	ATG/T--	ATG/T--	ATG/T--	ATG/T--	ATG/T--
Cytb	1143	1143	1143	1143	1143	1143	1143	1143	-	ATG/TAA	ATG/TAA	ATG/TAA	ATG/TAA	ATG/TAA	ATG/TAA	ATG/TAA	ATG/TAA
ND1	978	978	978	978	978	978	978	978	978	ATG/AGG	ATG/AGG	ATG/AGG	ATG/AGG	ATG/AGG	ATG/AGG	ATG/AGG	ATG/AGG	ATG/AGG
ND2	1041	1041	1041	1041	1041	1041	1041	1041	1041	ATG/TAG	ATG/TAG	ATG/TAG	ATG/TAG	ATG/TAG	ATG/TAG	ATG/TAG	ATG/TAG	ATG/TAG
ND3	351	351	351	351	351	351	351	351	351	ATC/TAA	ATC/TAA	ATC/TAA	ATC/TAA	ATC/TAA	ATC/TAA	ATC/TAA	ATC/TAA	ATC/TAA
ND4	1378	1378	1378	1378	1378	1378	1378	1378	1378	ATG/T--	ATG/T--	ATG/T--	ATG/T--	ATG/T--	ATG/T--	ATG/T--	ATG/T--	ATG/T--
ND4L	297	297	297	297	297	297	297	297	297	ATG/TAA	ATG/TAA	ATG/TAA	ATG/TAA	ATG/TAA	ATG/TAA	ATG/TAA	ATG/TAA	ATG/TAA
ND5	1815	1815	1815	1815	1815	1815	1815	1815	1815	GAG/TAA	GAG/TAA	GAG/TAA	GAG/TAA	GAG/TAA	GAG/TAA	GAG/TAA	ATG/TAA	ATG/TAA
ND6	546	546	528	528	528	528	528	519	519	ATG/TAG	ATG/TAG	ATG/TAG	ATG/TAG	ATG/TAG	ATG/TAG	ATG/TAG	ATG/TAG	ATG/TAG
